# Supplementary material for: Adverse Effects of Excessive Zinc Intake in Infants and Children Aged 0–3 Years: A Systematic Review and Meta-Analysis
Source: Adv Nutr. 2022 Sep 2;13(6):2488–518. doi: 10.1093/advances/nmac088 (PMC9776731; doi:10.1093/advances/nmac088)
Supplement: nmac088_Supplemental_Files [file nmac088_supplemental_files.zip]

Archive with 3 entries (3 files):
- Supplementary file 1 Original Search strategy.docx
- Supplementary File 2 Additional Tables.docx
- Supplementary File 3 Risk of Bias, GRADE and JBI.docx
